# Supplementary material for: The hydrophobic effect characterises the thermodynamic signature of amyloid fibril growth
Source: PLoS Comput Biol. 2020 May 4;16(5):e1007767. doi: 10.1371/journal.pcbi.1007767 (PMC7282669; doi:10.1371/journal.pcbi.1007767)
Supplement: S1 Table — Data from the experiments was fitted to Eq 11 to estimate the value of α. (TSV) [file pcbi.1007767.s005.tsv]

@Ah: Hydrophobic surface area buried upon fibril elongation in squared Angstrom
@gamma: fitted strength of the temperature dependence of the hydrophobic effect from the ITC experiments in kJ per squared Kelvin per mol
@alpha: estimated strength of the temperature dependence of the hydrophobic effect per unit of hydrophobic surface area (gamma/Ah) in kJ per squared Kelvin per squared Angstrom per mol
@Eint: internal energy of the protein (offset at T=0) in kJ
Protein	Ah	gamma	alpha	Eint
GNNQQNY	229	1.02E-03	4.45E-06	-31.232082
L-phenylalanine	218	2.90E-04	1.33E-06	-16.41805
di-phenylalanine	436	8.10E-04	1.86E-06	-33.447338
Glucagon1	1990	3.22E-03	1.62E-06	-162.668964
Glucagon2	1990	2.10E-03	1.06E-06	-125.478512
Glugacon3	1990	3.50E-03	1.76E-06	-159.018135
alpha-synuclein	3906	5.04E-03	1.29E-06	-98.911013
beta-2-microglobulin	5131	7.63E-03	1.48E-06	-277.822212
alpha-lactalbumin	5133	7.10E-03	1.38E-06	-205.792291
