# Supplementary material for: The hydrophobic effect characterises the thermodynamic signature of amyloid fibril growth
Source: PLoS Comput Biol. 2020 May 4;16(5):e1007767. doi: 10.1371/journal.pcbi.1007767 (PMC7282669; doi:10.1371/journal.pcbi.1007767)
Supplement: S2 Table — Only the amyloigenic regions of the fibrils were used (which does not equal the full sequence for α-lactalbumin, α-synuclein and β-2-microglobulin). (TSV) [file pcbi.1007767.s006.tsv]

Protein	Sequence
L-phenylalanine	F
di-phenylalanine	FF
Sup35	GNNQQNY
Glucagon1	HSQGTFTSDYSKYLDSRRAQDFVQWLMNT
Glucagon2	HSQGTFTSDYSKYLDSRRAQDFVQWLMNT
Glugacon3	HSQGTFTSDYSKYLDSRRAQDFVQWLMNT
alpha-synuclein	LYVGSKTKEGVVHGVATVAEKTKEQVTNVGGAVVTGVTAVAQKTVEGAGSIAAATGFVKK
beta-2-microglobulin	FLNCYVSGFHPSDIEVDLLKNGERIEKVEHSDLSFSKDWSFYLLYYTEFTPTEKDEYACRVNHV
alpha-lactalbumin	TFHTSGYDTQAIVQNNDSTEYGLFQINNKIWCKDDQNPHSSNICNISCDKFLDDDLTDDIMCVKKILDKVGINY
